# Supplementary material for: Comparison of peak oxygen uptake and exercise efficiency between upper-body poling and arm crank ergometry in trained paraplegic and able-bodied participants
Source: Eur J Appl Physiol. 2018 Jun 23;118(9):1857–67. doi: 10.1007/s00421-018-3912-1 (PMC6105255; doi:10.1007/s00421-018-3912-1)
Supplement: Supplementary file 1 — Supplementary material 1 (XLSX 159 KB) [file 421_2018_3912_MOESM1_ESM.xlsx]

## Sheet: incremental test
		PEAK POWER OUTPUT	ABSOLUTE VO2peak	BODY-MASS NORMALIZED VO2peak	MINUTE VENTILATION	RESPIRATORY EXCHANGE RATIO	HRpeak	PEAK BLOOD LACTATE	OVERALL RATE OF PERCEIVED EXERTION				PEAK POWER OUTPUT	ABSOLUTE VO2peak	BODY-MASS NORMALIZED VO2peak	MINUTE VENTILATION	RESPIRATORY EXCHANGE RATIO	HRpeak	PEAK BLOOD LACTATE	OVERALL RATE OF PERCEIVED EXERTION
	participant	UBP											ACE
1	AP_004	160.469	3.815	48.2	191.333	1.08333	189	11.61	18		30.0369		186.138	4.08533	51.6333	205.333	1.11667	191.667	12.74	20		Outlier UBP-ACE comparison
2	AP_005	85.1245	2.01033	27.8	98.3333	1.13	185	8.34	16		32.6581		111.138	2.407	33.3	108.333	1.12667	191	8.9	17.5		Outlier PARA-AB comparison
3	AP_006	75.3054	1.897	33.7	133.333	1.18333	176	12.59	19		44.7511		96.3793	2.08467	37.0667	91	1.06667	178	10.48	19		Outlier both comparisons
4	AP_007	161.342	3.65533	50.6333	187.333	1.18333	198	13.4	19		31.3826		190.724	3.74967	51.9333	170	1.14	196	9.71	18
5	AP_008	122.588	3.02067	40.0333	147.667	1.19333	182.333	11.44	17		32.6568		160.759	2.85733	37.8333	107	1.12	184	10.56	17
6	AP_009	130.944	2.956	39.1667	165	1.16	183	11.5	20		29.9109		162.172	2.99733	38.3667	152.667	1.08	173	7.87	18
7	AP_010	144.132	2.96333	36.8333	124.667	1.23	141	10.57	16.5		25.5553		134.207	2.51533	31.3	69	1.00333	129	4.41	15.5
8	AP_011	149.778	3.11967	33.9	146.333	1.22333	181	10.2	19		22.6334		146.448	2.87533	31.2333	98.6667	1.09333	166	6.54	18
9	AP_012	117.874	3.04233	43.4667	171.667	1.25333	176	10.61	20		36.8755		161.31	2.847	40.7	111.333	1.09667	182	9.2	17
10	AP_013	92.8234	2.86467	37.5667	167.667	1.19667	176	12.89	20		40.4711		161	3.459	45.3667	144	1.11	177	12.18	19
11	AP_014	154.21	3.41833	42.9333	165	1.28	173	-	19		27.8409		162	3.52733	44.3333	132.667	1.03667	166	12.89	17
	PARA
12	AP_016	128.609	2.89633	39.4	187.667	1.23333	179	10.82	19		30.6355		190.138	3.21467	43.7333	189	1.22	184	16.66	19
13	AP_018	67.1097	1.69667	28.5667	69	1.21	145	7.1	19		42.5671		104.828	2.04133	34.4	79	1.10333	173	7.7	18.5
14	AP_019	138.271	2.76067	34.8667	135.333	1.22	180	11.32	19		25.2163		139.552	2.78633	35.1667	114.333	1.12	178	9.05	19
15	AP_020	137.942	2.63433	27.7333	124.667	1.09333	191	10.19	20		20.1051		167.517	2.77767	29.2333	128.667	1.18667	192	10.92	20
19	AP_021	48.4325	1.34867	20.7667	70	1.16333	160	7.04	19		42.8776		73.6897	1.34233	20.6667	62	1.07667	158.333	6.17	19
17	AP_022	108.865	2.28933	27.4	149	1.22	150	11.84	20		25.1688		134.966	2.57733	30.8667	144.667	1.12667	185	8.16	19
18	AP_023	98	2.55867	33.5	178.667	1.23	196	12.79	19		34.1837		140	2.64533	34.6333	153.333	1.23333	201	13.54	20
											31.9737
ARITHMETRIC MEANS
UBP	Mode (All) Mean	117.879	2.7193	35.9148	145.148	1.1937	175.63	10.8382	18.8056		ACE	Mode (All) Mean	145.72	2.82169	37.3204	125.611	1.11426	178.056	9.87111	18.3611
	Mode (All) SD	33.6469	0.66029	7.75261	37.2412	0.0522048	16.49	1.86875	1.20219			Mode (All) SD	32.6802	0.653163	7.97252	39.8	0.057244	16.5716	2.99537	1.22241
	95% CI LL	102.335	2.41426	32.3333	127.944	1.16959	168.012	9.97492	18.2502			95% CI LL	130.623	2.51994	33.6373	107.224	1.08781	170.4	8.48732	17.7964
	95% CI UL	133.423	3.02433	39.4963	162.353	1.21782	183.248	11.7016	19.3609			95% CI UL	160.818	3.12343	41.0035	143.998	1.1407	185.711	11.2549	18.9258
	Mean AB	126.781	2.97842	39.4758	154.394	1.19242	178.212	11.315	18.5			Mean AB	152.025	3.03685	40.2788	126.364	1.09	175.788	9.58909	17.8182
	SD AB	30.9257	0.591418	6.63545	27.8016	0.0554795	14.2418	1.48085	1.43178			SD AB	28.6768	0.608068	7.33726	39.2648	0.0411231	18.42	2.62659	1.2303
	95% CI LL	108.505	2.62892	35.5545	137.964	1.15964	169.796	10.4399	17.6539			95% CI LL	135.078	2.6775	35.9427	103.16	1.0657	164.902	8.03688	17.0911
	95% CI UL	145.057	3.32793	43.3971	170.824	1.22521	186.628	12.1901	19.3461			95% CI UL	168.972	3.39619	44.6148	149.568	1.1143	186.673	11.1413	18.5452
	Mean PARA	103.89	2.3121	30.319	130.619	1.19571	171.571	10.1571	19.2857			Mean PARA	135.813	2.48357	32.6714	124.429	1.15238	181.619	10.3143	19.2143
	SD PARA	35.2145	0.579461	6.09356	47.3112	0.0508343	20.0238	2.25903	0.48795			SD PARA	38.3145	0.611775	7.00739	43.7712	0.060758	13.724	3.68079	0.566947
	95% CI LL	77.8026	1.88282	25.8049	95.5704	1.15806	156.738	8.48363	18.9242			95% CI LL	107.429	2.03036	27.4803	92.0024	1.10737	171.452	7.58752	18.7943
	95% CI UL	129.977	2.74137	34.8332	165.668	1.23337	186.405	11.8307	19.6472			95% CI UL	164.197	2.93678	37.8626	156.855	1.19739	191.786	13.0411	19.6343
AB	Group (AB) Mean	139.403	3.00764	39.8773	140.379	1.14121	177	10.411	18.1591
	Group (AB) SD	31.8423	0.586109	6.83894	36.1662	0.0708418	16.115	2.28395	1.3486
	95% CI LL	124.693	2.73687	36.7178	123.671	1.10848	169.555	9.35582	17.5361
	95% CI UL	154.113	3.2784	43.0367	157.087	1.17394	184.445	11.4661	18.7821
PARA	Group (PARA) Mean	119.851	2.39783	31.4952	127.524	1.17405	176.595	10.2357	19.25
	Group (PARA) SD	39.0415	0.579335	6.42577	43.9052	0.0583268	17.2964	2.93513	0.509525
	95% CI LL	101.815	2.13019	28.5267	107.241	1.1471	168.605	8.87975	19.0146
	95% CI UL	137.888	2.66547	34.4638	147.807	1.20099	184.586	11.5917	19.4854
ESTIMATED MARGINAL MEANS
UBP	Mean All	115.705	2.649	34.907	142.748	1.198	175.552	10.785	18.934		ACE	Mean All	143.546	2.751	36.313	123.211	1.118	177.978	9.747	18.489		significant difference p<0.05
	SE	7.85	0.142	1.556	8.793	0.013	4.065	0.448	0.28			SE	7.855	0.147	1.734	10.073	0.012	4.113	0.748	0.248
	p value	0	0.107	0.101	0.002	0	0.414	0.128	0.145
Difference UBP-ACE		80.6048	96.2923	96.1281	115.857	107.156	98.637	110.649	102.407
Absolute difference		-27.841	-0.102	-1.406	19.537	0.08	-2.4258	1.038	0.445
	Mean AB	126.781	2.978	39.476	154.394	1.192	178.212	11.315	18.5			Mean AB	152.025	3.3037	40.279	126.364	1.09	175.788	9.589	17.818
	SE AB	9.829	0.177	1.941	10.965	0.016	5.019	0.579	0.353			SE AB	9.837	0.184	2.176	12.366	0.015	5.069	0.924	0.311
	Mean PARA	103.89	2.312	30.319	130.619	1.196	171.571	10.157	19.286			Mean PARA	135.813	2.484	32.671	124.429	1.152	181.619	10.314	19.214
	SE PARA	12.322	0.222	2.433	13.745	0.02	6.292	0.693	0.442			SE PARA	12.332	0.23	2.727	15.501	0.019	6.355	1.158	0.39
	p value	0.166	0.032	0.01	0.195	0.901	0.421	0.219	0.184			p value	0.319	0.079	0.044	0.923	0.019	0.484	0.631	0.013
Difference PARA-AB		81.9445	77.636	76.8036	84.6011	100.336	96.2735	89.7658	104.249				89.336	75.1884	81.1117	98.4687	105.688	103.317	107.561	107.835
Absolute difference		22.891	0.666	9.157	23.775	-0.004	6.641	1.158	-0.786				16.212	0.8197	7.608	1.935	-0.062	-5.831	-0.725	-1.396
AB	Mean	139.408	3.017	40.145	143.78	1.14	177.113	10.823	18.135
	SE	9.329	0.176	1.973	11.165	0.011	4.769	0.626	0.275
PARA	Mean	119.843	2.384	31.075	122.179	1.176	176.417	9.709	19.287
	SE	11.694	0.22	2.459	13.897	0.014	5.978	0.745	0.344
	p value	0.209	0.039	0.01	0.236	0.058	0.929	0.23	0.018
Difference PARA-AB		85.9657	79.0189	77.4069	84.9764	103.158	99.607	89.7071	106.352
Absolute difference		19.565	0.633	9.07	21.601	-0.036	0.696	1.114	-1.152
VENTILATION - ESTIMATED MARGINAL MEANS SPLIT BY GROUP
		PARA				AB
		UBP	ACE			UBP	ACE
	Mean	130.619	124.429		Mean	154.394	126.364
	SE	17.882	16.544		SE	8.382	11.839
	p value	0.804			p value	0.069
		104.975				122.182

## Sheet: submaximal stages
		POWER OUTPUT										% PEAK POWER OUTPUT										ABSOLUTE VO2										% ABSOLUTE VO2peak										BODY-MASS NORMALIZED VO2peak
		UBP					ACE					UBP					ACE					UBP					ACE					UBP					ACE					UBP					ACE
	participant	Sub1	Sub2	Sub3	Sub4		Sub1	Sub2	Sub3	Sub4		Sub1	Sub2	Sub3	Sub4		Sub1	Sub2	Sub3	Sub4		Sub1	Sub2	Sub3	Sub4		Sub1	Sub2	Sub3	Sub4		Sub1	Sub2	Sub3	Sub4		Sub1	Sub2	Sub3	Sub4		Sub1	Sub2	Sub3	Sub4		Sub1	Sub2	Sub3
1	AP_004	68.3351	70.7908	80.9045	99.3944		43.2417	69.3583	89.3	108.983		42.5845	44.1149	50.4175	61.9398		23.231	37.2618	47.9752	58.5498		1.56508	1.71658	1.95008	2.267		1.13733	1.55142	1.87983	2.46425		41.0245	44.9956	51.1162	59.4233		27.8394	37.9753	46.0142	60.3194		19.775	21.7	24.6583	28.65		14.3833	19.6083	23.7583
2	AP_005	53.6835	64.6438	68.1255	71.9756		41.975	50.025	69.2333	89.0667		63.0647	75.9403	80.0304	84.5533		37.7684	45.0116	62.295	80.1407		1.32175	1.53117	1.72033	1.80367		0.91475	1.04158	1.41292	1.8055		65.7478	76.1648	85.5745	89.7198		38.0037	43.2731	58.7003	75.0104		18.2667	21.175	23.7833	24.95		12.6417	14.4167	19.5417
3	AP_006	23.4658	29.9301	45.753	58.7004		33.6417	46.3417	55.65	73.05		31.1609	39.745	60.7567	77.9499		34.9055	48.0826	57.7406	75.7943		0.6885	0.806417	1.11217	1.72608		0.721	0.981	1.17025	1.63783		36.2941	42.5101	58.6277	90.9902		34.5859	47.0579	56.1361	78.5657		12.2167	14.3167	19.7583	30.6417		12.8167	17.4167	20.7833
4	AP_007	68.9288	78.5292	86.9391	108.103		60.2417	79.35	99.05	119.375		42.7222	48.6725	53.885	67.0023		31.5858	41.6046	51.9336	62.5904		1.70683	1.943	2.02025	2.42308		1.52175	1.77183	2.03217	2.36817		46.6943	53.1552	55.2686	66.289		40.5836	47.2531	54.1959	63.1567		23.625	26.9167	27.9917	33.55		21.0583	24.5417	28.15
5	AP_008	50.0506	66.3007	89.966	102.895		48.9167	58.525	69.825	89.05		40.8283	54.0842	73.3889	83.9359		30.4286	36.4055	43.4347	55.3936		1.36275	1.63133	2.061	2.35617		0.974083	1.146	1.30808	1.61483		45.1142	54.0057	68.23	78.0015		34.0906	40.1073	45.7799	56.5154		18.0417	21.6083	27.2833	31.2083		12.9	15.1833	17.3333
6	AP_009	26.6343	41.7816	58.0374	68.2298		46.9667	65.8333	77.8083	86.6333		20.3401	31.9079	44.3221	52.1059		28.9609	40.5947	47.9788	53.4205		0.9305	1.27675	1.57392	1.73575		1.05258	1.11092	1.422	1.53917		31.4783	43.1918	53.2448	58.7196		35.1173	37.0635	47.4422	51.3512		12.3167	16.9083	20.8417	22.9833		13.4917	14.2167	18.2083
7	AP_010	36.6842	43.6369	53.1784	73.9296		40.9583	55.1917	75.0333	94.4		25.4518	30.2757	36.8957	51.2931		30.5188	41.1243	55.9087	70.3392		1.094	1.17525	1.31383	1.68467		0.963917	1.18225	1.42658	1.741		36.9179	39.6597	44.3363	56.8504		38.3216	47.0017	56.7155	69.2155		13.6167	14.6083	16.3417	20.9583		12	14.7	17.75
8	AP_011	44.2488	48.9312	72.9368	100.378		49.2833	59.3417	79.1083	98.4167		29.5428	32.6691	48.6965	67.0176		33.6524	40.5206	54.0179	67.2023		1.08867	1.18342	1.59275	2.09908		1.12292	1.21842	1.48567	1.84117		34.8969	37.9341	51.0551	67.2855		39.0534	42.3748	51.6694	64.0332		11.8417	12.8667	17.325	22.8083		12.2083	13.2417	16.15
9	AP_012	23.4994	27.8435	41.3479	71.3807		46.05	55.9667	77.1167	104.092		19.936	23.6213	35.0779	60.5567		28.5475	34.695	47.8064	64.5288		0.820167	0.929917	1.19925	1.80975		0.73675	0.988333	1.32775	1.7915		26.9585	30.5659	39.4188	59.4856		25.8781	34.7149	46.6368	62.9259		11.7167	13.2917	17.1333	25.85		10.525	14.125	18.9667
10	AP_013	31.7462	41.3745	54.543	76.9199		34.3167	49.6167	67.5333	78.3167		34.2007	44.5734	58.7599	82.8669		21.3147	30.8178	41.9462	48.6439		1.058	1.27025	1.566	2.13383		0.991917	1.27083	1.57125	1.7575		36.9327	44.342	54.666	74.488		28.6764	36.7399	45.425	50.8095		13.8667	16.6417	20.5333	27.975		12.9917	16.65	20.5833
11	AP_014	52.7097	65.1541	80.2752	101.965		32.6083	42.125	74.7	105.533		34.1805	42.2504	52.0559	66.1209		20.1286	26.0031	46.1111	65.144		1.5265	1.70075	1.9625	2.35475		0.852083	0.917667	1.48742	2.00925		44.6563	49.7538	57.411	68.8859		24.1566	26.0159	42.1683	56.9623		19.175	21.3667	24.65	29.5917		10.7	11.525	18.7
	PARA
12	AP_016	17.9194	20.3072	28.7027	56.6322		41.8	42.3	52.6667	79.2167		13.9332	15.7899	22.3178	44.0345		21.984	22.247	27.6992	41.6627		0.757833	0.798833	0.95725	1.46283		0.835	0.803333	0.966917	1.31017		26.1653	27.5808	33.0504	50.5064		25.9747	24.9896	30.0783	40.7559		10.3083	10.875	13.0167	19.8917		11.35	10.9167	13.15
13	AP_018	11.2373	16.7003	25.2846	39.4504		37.55	39.325	54.3333	89		16.7447	24.885	37.6765	58.7849		35.8207	37.514	51.8311	84.9013		0.559083	0.680917	0.810083	1.08758		0.822917	0.874417	1.03075	1.68025		32.9519	40.1326	47.7456	64.1012		40.3127	42.8356	50.494	82.3114		9.4	11.4583	13.6417	18.3083		13.8667	14.7167	17.3583
14	AP_019	53.3523	70.0492	85.087	106.367		45.775	67.1667	88.2417	116.883		38.5854	50.661	61.5366	76.9269		32.8015	48.1303	63.2322	83.7563		1.25758	1.62517	1.7945	2.228		1.019	1.31008	1.65083	2.241		45.5536	58.8686	65.0024	80.7051		36.5714	47.0182	59.2475	80.4283		15.8833	20.525	22.6417	28.1333		12.8833	16.55	20.8417
15	AP_020	45.7238	59.5298	74.9568	94.6879		47.75	66.95	79.0583	89.425		33.1471	43.1557	54.3394	68.6432		28.5045	39.966	47.1941	53.3826		1.23983	1.46867	1.69983	2.05467		1.01958	1.27975	1.54775	1.76		47.0644	55.751	64.5261	77.9957		36.7065	46.0728	55.7212	63.3625		13.0583	15.4583	17.9	21.625		10.7417	13.4667	16.2917
19	AP_021	14.8717	18.3972	21.8519	30.077		35.1	38.375	41.8417	62.3333		30.7061	37.9853	45.1184	62.1009		47.6322	52.0765	56.7809	84.589		0.626167	0.679	0.745417	0.960083		0.735917	0.818417	0.832667	1.10433		46.4286	50.346	55.2706	71.1876		54.8237	60.9697	62.0313	82.2697		9.63333	10.4333	11.475	14.7917		11.3333	12.6	12.8083
17	AP_022	23.876	29.6824	40.157	58.2589		41.6917	59.325	69.5417	89.3417		21.9318	27.2653	36.887	53.5148		30.8906	43.9557	51.5255	66.1959		0.745583	0.897833	1.081	1.47408		0.98175	1.19608	1.37925	1.77833		32.5677	39.2181	47.219	64.3892		38.0917	46.4078	53.5146	68.999		8.925	10.75	12.95	17.6417		11.7417	14.3167	16.525
18	AP_023	27.5	38.375	42.125	46.375		41.875	47.85	58.8	79.0417		28.0612	39.1582	42.9847	47.3214		29.9107	34.1786	42	56.4583		0.944917	1.126	1.3345	1.29942		1.01558	1.08433	1.06592	1.44942		36.93	44.0073	52.1561	50.7849		38.3915	40.9904	40.2942	54.7915		12.375	14.7333	17.4833	17.025		13.2917	14.1917	13.95
ARITHMETRIC MEANS
	Mode (All) Mean	37.4704	46.2199	58.3429	75.8733		42.7634	55.1648	71.0468	91.7866		31.5068	39.2642	49.7304	64.8149		30.477	38.8994	49.8562	65.1496		1.07187	1.24674	1.47193	1.83114		0.967713	1.14148	1.38878	1.77187		39.6876	46.2324	54.6622	68.3227		35.3988	41.6034	50.1258	64.5435		14.1134	16.4241	19.4116	24.2546		12.8292	15.1324	18.3806
	Mode (All) SD	17.772	20.0089	22.3515	24.5614		6.85492	11.5979	14.4111	15.0666		11.7038	13.6892	14.1482	12.6173		6.59067	7.61084	8.39309	12.8471		0.341015	0.392367	0.420066	0.444665		0.18758	0.247787	0.305083	0.341878		9.34341	11.1378	11.6595	11.8901		7.22318	8.29467	7.967	11.881		4.12893	4.76777	5.01422	5.51308		2.3366	3.12415	3.7277
	95% CI LL	29.2601	36.9762	48.017	64.5266		39.5966	49.8068	64.3892	84.8261		26.0999	32.9401	43.1943	58.986		27.4323	35.3834	45.9788	59.2146		0.914334	1.06547	1.27787	1.62571		0.881056	1.02701	1.24784	1.61393		35.3712	41.087	49.2757	62.8297		32.0619	37.7715	46.4452	59.0548		12.206	14.2215	17.0951	21.7077		11.7497	13.6891	16.6584
	95% CI UL	45.6806	55.4635	68.6688	87.2201		45.9302	60.5228	77.7043	98.747		36.9137	45.5883	56.2665	70.6438		33.5218	42.4155	53.7336	71.0847		1.22942	1.428	1.66599	2.03656		1.05437	1.25595	1.52972	1.92981		44.004	51.3778	60.0486	73.8157		38.7358	45.4354	53.8064	70.0322		16.0209	18.6267	21.728	26.8015		13.9086	16.5757	20.1027
	Mean AB	43.6351	52.6288	66.5461	84.8974		43.4727	57.425	75.8508	95.1742		34.9102	42.5322	54.0261	68.6675		29.1856	38.3747	50.6498	63.7952		1.19661	1.37862	1.64292	2.0358		0.999008	1.1982	1.50217	1.87002		40.6105	46.9344	56.2681	70.0126		33.3006	39.9616	50.0803	62.6241		15.8598	18.3091	21.8455	27.197		13.247	15.9659	19.9932
	SD AB	16.6302	17.1966	16.9258	17.6103		8.18892	10.8557	11.3775	13.7685		12.3187	14.2119	13.8233	12.1345		5.61527	6.28202	6.30335	9.51152		0.32562	0.354116	0.334616	0.289077		0.220743	0.257788	0.250431	0.298263		10.2661	11.8194	12.2536	12.0772		5.73549	6.43919	5.59091	8.91464		4.06587	4.50786	4.08528	3.99459		2.82198	3.57198	3.38637
	95% CI LL	33.8073	42.4662	56.5436	74.4904		38.6334	51.0097	69.1271	87.0376		27.6304	34.1336	45.857	61.4965		25.8672	34.6623	46.9248	58.1743		1.00418	1.16935	1.44517	1.86497		0.868557	1.04586	1.35418	1.69375		34.5436	39.9496	49.0267	62.8755		29.9112	36.1563	46.7763	57.3559		13.4571	15.6451	19.4312	24.8363		11.5793	13.855	17.992
	95% CI UL	53.463	62.7913	76.5486	95.3044		48.3121	63.8403	82.5744	103.311		42.1901	50.9309	62.1951	75.8385		32.5041	42.0871	54.3749	69.4162		1.38904	1.58789	1.84066	2.20664		1.12946	1.35055	1.65017	2.04628		46.6774	53.9193	63.5095	77.1498		36.6901	43.7669	53.3843	67.8923		18.2626	20.9731	24.2597	29.5576		14.9147	18.0768	21.9944
	Mean PARA	27.7829	36.1487	45.4522	61.6927		41.6488	51.6131	63.4976	86.4631		26.1585	34.1286	42.98	58.7609		32.5063	39.724	48.609	67.278		0.875857	1.03949	1.20323	1.50952		0.918536	1.05235	1.21058	1.61764		38.2374	45.1292	52.1386	65.6672		38.696	44.1834	50.1973	67.5597		11.369	13.4619	15.5869	19.631		12.1726	13.8226	15.8464
	SD PARA	15.9622	21.1621	24.9159	28.4335		4.35915	12.6738	16.2444	16.5263		8.97695	11.9989	12.7157	11.6481		7.91565	9.85137	11.4193	17.5558		0.281826	0.381052	0.418937	0.472738		0.117749	0.21917	0.313957	0.370789		8.22665	10.7852	11.08	12.0002		8.49978	10.636	11.3019	15.8154		2.52431	3.7131	3.93632	4.32533		1.17201	1.76467	2.82825
	95% CI LL	15.9579	20.4716	26.9942	40.6288		38.4195	42.2242	51.4636	74.2202		19.5083	25.2397	33.5601	50.1319		26.6423	32.426	40.1495	54.2725		0.667078	0.757201	0.892873	1.15931		0.831306	0.889982	0.978001	1.34296		32.143	37.1394	43.9304	56.7773		32.3993	36.3042	41.8247	55.8436		9.49902	10.7112	12.6708	16.4267		11.3044	12.5153	13.7512
	95% CI UL	39.6079	51.8258	63.9101	82.7565		44.8781	61.002	75.5316	98.706		32.8087	43.0175	52.4	67.39		38.3703	47.022	57.0686	80.2836		1.08464	1.32178	1.51358	1.85973		1.00577	1.21471	1.44317	1.89233		44.3317	53.119	60.3468	74.557		44.9927	52.0627	58.5699	79.2759		13.2391	16.2126	18.503	22.8352		13.0409	15.1299	17.9416
ESTIMATED MARGINAL MEANS
		POWER OUTPUT										% PEAK POWER OUTPUT
		UBP	ACE										UBP	ACE									UBP	ACE									UBP	ACE									UBP	ACE
	Mode (All) Mean	53.98	64.394									Mode (All) Mean	46.309	45.999								Mode (All) Mean	1.377	1.287								Mode (All) Mean	52.381	48.027								Mode (All) Mean	18.158	17.038
	Mode (All) SE	3.38	3.185									Mode (All) SE	2.185	1.845								Mode (All) SE	0.067	0.066								Mode (All) SE	2.061	1.876								Mode (All) SE	0.762	0.734
	p value	0										p value	0.83									p value	0.002									p value	0									p value	0.005
	difference	83.8277											100.674										106.993										109.066										106.574
		AB	PARA										AB	PARA									AB	PARA									AB	PARA									AB	PARA
	Group Mean	65.018	53.356									Group Mean	46.436	45.872								Group Mean	1.474	1.19								Group Mean	49.514	50.894								Group Mean	19.538	15.659
	Group SE	3.942	4.923									Group SE	2.321	2.872								Group SE	0.81	0.101								Group SE	2.329	2.903								Group SE	0.899	1.124
	p value	0.081										p value	0.878									p value	0.045									p value	0.712									p value	0.016
	difference	82.0634											98.7854										80.7327										102.787										80.1464
Outlier UBP-ACE comparison
Outlier PARA-AB comparison
Outlier both comparisons
significant difference p<0.05
[truncated: 81 more columns]

## Sheet: exercise efficiency
	METABOLIC RATE AT 40, 60 and 80 W									GROSS EFFICIENCY								INTERPOLATION AT INDIVIDUAL PO
		UBP	ACE	UBP	ACE	UBP	ACE				UBP	ACE	UBP	ACE	UBP	ACE		Interpolation at individual PO	UBP MR	ACE MR		Individual % difference
		40W	40W	60W	60W	80W	80W				40W	40W	60W	60W	80W	80W
1	AP_004	334.91	343.001	492.118	483.86	649.327	624.719		1	AP_004	11.9435	11.6618	12.1922	12.4003	12.3205	12.8058		70	570.723	554.289		2.87938
2	AP_005	330.246	297.762	518.08	434.929	705.913	572.096		2	AP_005	12.1122	13.4336	11.5812	13.7954	11.3328	13.9837		65	565.038	469.22		16.9577
3	AP_006	385.33	291.079	587.784	457.563	790.239	624.048		3	AP_006	10.3807	13.742	10.2078	13.1129	10.1235	12.8195		45	435.943	332.7		23.6828
4	AP_007	403.536	412.57	533.676	515.047	663.816	617.524		4	AP_007	9.91237	9.69532	11.2428	11.6494	12.0515	12.955		85	696.35	643.143		7.64086
5	AP_008	389.949	284.495	527.401	398.6	664.853	512.704		5	AP_008	10.2577	14.06	11.3765	15.0527	12.0327	15.6036		65	561.764	427.126		23.9671
6	AP_009	415.494	311.035	556.645	399.32	697.796	487.606		6	AP_009	9.62709	12.8603	10.7789	15.0255	11.4647	16.4067		60	556.645	399.32		28.263
7	AP_010	386.42	318.464	504.36	419.972	622.301	521.481		7	AP_010	10.3514	12.5603	11.8963	14.2867	12.8555	15.3409		55	474.875	394.595		16.9055
8	AP_011	344.209	323.043	473.555	427.554	602.902	532.065		8	AP_011	11.6208	12.3822	12.6701	14.0333	13.2692	15.0357		70	538.229	479.81		10.8539
9	AP_012	401.006	227.255	545.313	354.098	689.62	480.941		9	AP_012	9.97492	17.6013	11.0029	16.9444	11.6006	16.634		55	509.236	322.388		36.6919
10	AP_013	435.031	371.683	604.515	496.064	774	620.444		10	AP_013	9.19476	10.7619	9.92531	12.0952	10.3359	12.894		50	519.773	433.873		16.5264
11	AP_014	436.977	312.852	559.835	427.694	682.692	542.535		11	AP_014	9.1538	12.7856	10.7175	14.0287	11.7183	14.7456		65	590.549	456.404		22.7153
12	AP_016	401.972	276.044	523.184	368.047	644.396	460.05		12	AP_016	9.95095	14.4905	11.4682	16.3023	12.4147	17.3894		45	432.275	299.045		30.8207
13	AP_018	384.535	291.653	519.31	411.259	654.086	530.865		13	AP_018	10.4022	13.7149	11.5538	14.5893	12.2308	15.0697		39	377.797	285.673		24.3844
14	AP_019	357.111	295.965	485.026	420.857	612.941	545.749		14	AP_019	11.201	13.5151	12.3705	14.2566	13.0518	14.6588		75	580.962	514.526		11.4355
15	AP_020	393.044	289.5	512.588	417.605	632.132	545.709		15	AP_020	10.177	13.8169	11.7053	14.3676	12.6556	14.6598		60	512.588	417.605		18.5301
17	AP_022	410.916	276.663	572.497	372.8	734.078	468.937		17	AP_022	9.73434	14.458	10.4804	16.0944	10.898	17.0598		33	354.363	243.015		31.4219
18	AP_023	380.584	309.71	531.216	431.173	681.849	552.636		18	AP_023	10.5102	12.9153	11.2948	13.9155	11.7328	14.4761		50	455.9	370.442		18.7451
19	AP_021	415.9	331.369	562.285	414.787	708.67	498.205		19	AP_021	9.61769	12.0711	10.6707	14.4653	11.2887	16.0576		44	445.177	348.053		21.817
																						20.2355
ARITHMETRIC MEANS
	Group (All) Mean	389.287	309.119	533.855	425.068	678.423	541.018			Group (All) Mean	10.3401	13.1403	11.2853	14.2453	11.8543	14.922
	Group (All) SD	31.0387	40.0964	35.3436	42.4097	51.5722	53.48			Group (All) SD	0.865845	1.67512	0.742238	1.38968	0.870465	1.45294
	Mean AB	387.555	317.567	536.662	437.7	685.769	557.833			Mean AB	10.4118	12.8677	11.2356	13.8568	11.7368	14.475
	SD AB	37.2291	48.0005	39.5963	47.3606	56.9351	56.2539			SD AB	1.04151	2.02986	0.82784	1.52412	0.945951	1.46228
	Mean PARA	392.009	295.844	529.444	405.218	666.879	514.593			Mean PARA	10.2276	13.5688	11.3634	14.8559	12.0389	15.6245
	SD PARA	20.1366	19.4596	29.8169	24.6046	43.344	38.6843			SD PARA	0.540407	0.855959	0.638035	0.942632	0.76838	1.21467
										T-Tests	8.03513e-06		3.68248e-07		1.9652e-07			T-Test	7.56783e-09
ESTIMATED MARGINAL MEANS
		UBP	ACE
	Mode (All) Mean	530.33	426.529
	Mode (All) SE	6.981	8.01
	p value	0
	difference	124.336
		AB	PARA
	Group Mean	485.132	471.727
	Group SE	8.228	10.23
	p value	0.323
	difference	97.2368
